# Supplementary material for: A Systematic Review and Meta-Analysis of the Effects of Various Physical Activity Interventions in Pregnant Women with Overweight or Obesity
Source: Healthcare (Basel). 2025 Dec 18;13(24):3319. doi: 10.3390/healthcare13243319 (PMC12732830; doi:10.3390/healthcare13243319)
Supplement: Supplementary file 1 [file healthcare-13-03319-s001.zip]

Archive with 2 entries (2 files):
- Supplementary_Table_S1_PRISMA_Checklist.pdf
- Supplementary_Table_S2_Search_Strategy.pdf
